# Supplementary material for: Biomolecules Responsible for the Total Antioxidant Capacity (TAC) of Human Plasma in Healthy and Cardiopathic Individuals: A Chemical Speciation Model
Source: Antioxidants (Basel). 2021 Apr 23;10(5):656. doi: 10.3390/antiox10050656 (PMC8145038; doi:10.3390/antiox10050656)
Supplement: Supplementary file 1 [file antioxidants-10-00656-s001.zip]

Archive with 1 entries (1 files):
- antioxidants-1176107-supplementary.pdf
